# Supplementary material for: The E3 Ubiquitin Ligase Gene Sl1 Is Critical for Cadmium Tolerance in Solanum lycopersicum L
Source: Antioxidants (Basel). 2022 Feb 25;11(3):456. doi: 10.3390/antiox11030456 (PMC8944816; doi:10.3390/antiox11030456)
Supplement: Supplementary file 1 [file antioxidants-11-00456-s001.zip]

Archive with 4 entries (4 files):
- FigureS1.emf
- FigureS2.emf
- Supplemental Figures.pptx
- Table S1.pdf
